# Supplementary material for: Causal relationship between gut microbiota and puerperal sepsis: a 2-sample Mendelian randomization study
Source: Front Microbiol. 2024 Jun 12;15:1407324. doi: 10.3389/fmicb.2024.1407324 (PMC11203603; doi:10.3389/fmicb.2024.1407324)
Supplement: Supplementary file 1 [file Data_Sheet_1.zip]

Archive with 5 entries (5 files):
- Legends to Supplementary Tables and Figures.docx
- Supplementary Figure 1.jpg
- Supplementary Figure 2.jpg
- Supplementary Figure 3.jpg
- Supplemetary Tables.docx
